# Supplementary material for: Vitamin D enhances type I IFN signaling in COVID-19 patients
Source: Sci Rep. 2022 Oct 22;12:17778. doi: 10.1038/s41598-022-22307-9 (PMC9588043; doi:10.1038/s41598-022-22307-9)
Supplement: Supplementary file 6 — Supplementary Information 6. [file 41598_2022_22307_MOESM6_ESM.xlsx]

## Sheet: S4
Overlay genes of vitamin D target genes with genes of IFN type 1 pathway (R-HSA-909733).
R-HSA-909733		PBMC invivo ( n=666)	Overlay genes with R-HSA-909733	PBMC invitro ( n=877)	Overlay genes with R-HSA-909733	THP-1 invitro ( n=3652)	Overlay genes with R-HSA-909733	Primary monocyte invitro (n=1225)	Overlay genes with R-HSA-909733
IRF4		A1BG	HLA-A	ABCB4	IRF4	A4GALT	IFI27	AACS	PTPN11
IFNB1		AAK1	HLA-C	ABCC1	PTPN1	AAMDC	IRF7	ABCB10	EGR1
SOCS1		AATK	ISG15	ABCC3	IRF5	AAR2	XAF1	ABCC4	PTPN1
MX2		ABCA5		ABCC5	IRF8	AATF	USP18	ABCF3	SAMHD1
ISG20		ABHD16B		ABHD5		ABCA1	SOCS3	ABHD12
RSAD2		ABHD8		ABI3		ABCA5	STAT1	ABHD14B
RSAD2		ACADS		AC007182.2		ABCA7	TYK2	ABHD5
MX1		ACTL10		AC007919.1		ABCB10	OAS2	ABHD8
IFIT1		ACVR2B		AC010323.1		ABCB4	SOCS1	ABI3
OASL		ADAM22		AC010442.3		ABCB6	PTPN6	ABITRAM
OAS2		ADAP1		AC011462.1		ABCB7	IRF2	ACAA1
OAS1		ADAT3		AC016629.1		ABCC1	MX1	ACACB
ISG15		ADM		AC018797.1		ABCC2	IFITM1	ACAD8
IFI35		ADRM1		AC026402.1		ABCC4	IRF9	ACO2
USP18		AGPAT2		AC034198.1		ABCD2	IFIT3	ACOX2
XAF1		AGTRAP		AC073415.1		ABCF2	IRF1	ACP3
IFIT2		AHI1		AC079316.1		ABCF3	IFIT2	ACP5
IFIT3		AK8		AC083855.1		ABHD17C	OAS3	ACSF2
IFITM1		AKAP5		AC084871.1		ABHD2	GBP2	ACSL1
BST2		AKAP9		AC104451.1		ABHD8	ISG15	ACTB
STAT1		ALDH16A1		AC112173.1		ABL1	MX2	ACTG1
IRF7		ALDH3B1		AC116353.5		ABL2	IFITM3	ACTN4
IFI6		ALDOA		AC135507.2		ABRAXAS1	IFIT1	ACVR2A
IFI27		ALKBH7		ACAA2		ABTB2	IRF5	ACVRL1
SAMHD1		ANKRD20A5P		ACE		ACADS	STAT2	ADAM8
HLA-E		ANKRD26		ACO2		ACAP1		ADAP2
GBP2		ANKRD36		ACSL1		ACAT1		ADAT1
IFITM2		ANKRD36B		ACTB		ACAT2		ADCY4
IFITM3		ANKRD9		ACVR1B		ACE		ADCY7
OAS3		ANTKMT		ACVR2A		ACER2		ADD1
HLA-F		AP2S1		ACVRL1		ACO2		ADIPOR2
PSMB8		APOA2		ACY1		ACOT11		ADPRS
EGR1		ARF5		ADA		ACOX1		AGGF1
SOCS3		ARHGDIA		ADAM28		ACP3		AGO1
IRF9		ARHGEF26		ADAM8		ACSF2		AHNAK
HLA-C		ARIH2OS		ADAM9		ACSL1		AKR1A1
HLA-B		ARMC5		ADAMDEC1		ACSL5		ALCAM
STAT2		ARMCX4		ADAMTSL4		ACSS1		ALDH16A1
HLA-H		ARPC1B		ADAP1		ACSS2		ALDH9A1
HLA-G		ARRDC1		ADCY7		ACSS3		ALKBH7
IRF2		ASGR1		ADCY9		ACTN4		ALOX5
HLA-A		ATAD3A		ADGRE2		ACTR1A		ALOX5AP
RNASEL		ATAD5		ADM		ACVR1B		ANKRD13A
IRF6		ATG2B		ADORA3		ACVR1C		ANPEP
IRF3		ATM		AFG3L2		ACVRL1		ANXA2
JAK1		ATP11C		AGPAT3		ACY3		ANXA2P1
IRF5		ATP6V0B		AGPAT4		ADA2		ANXA4
PTPN6		ATP6V0C		AGRN		ADAL		AP1B1
IFNAR2		ATP6V1F		AHNAK		ADAM10		AP2A2
ABCE1		ATP8A1		AHRR		ADAM19		AP3M2
IP6K2		AURKAIP1		AK8		ADAM28		AP5B1
IFNAR1		BAD		AKR1A1		ADAMDEC1		APMAP
ADAR		BASP1		AL035078.4		ADAMTS10		APOBEC3C
PTPN1		BBC3		AL121753.1		ADAMTS14		APOBR
IRF8		BDP1		AL121845.2		ADAMTS17		APOC1
TYK2		BEND3P3		AL513475.1		ADAMTS2		APOM
PTPN11		BLVRB		AL591806.2		ADAMTS4		APOO
IRF1		BOP1		AL672142.1		ADAMTS7		AQP9
		BORCS6		AL831737.1		ADARB1		ARF3
		BRAT1		ALCAM		ADAT2		ARHGAP10
		BRCA2		ALDH1A1		ADAT3		ARHGAP18
		BRI3		ALOX15B		ADCK1		ARHGAP27
		BRWD3		ALOX5		ADCK2		ARHGAP32
		BSG		AMPD3		ADCY1		ARHGAP9
		C16orf74		ANPEP		ADCY3		ARHGDIB
		C18orf32		ANXA1		ADCY4		ARHGEF2
		C19orf38		ANXA2		ADD3		ARHGEF40
		C1orf122		AP000580.1		ADGRA2		ARHGEF6
		C1orf53		AP5B1		ADGRA3		ARID3A
		C4orf48		APBB3		ADGRB3		ARL4C
		C5orf63		APOBEC3A		ADGRE2		ARPC5L
		C6orf163		APOC1		ADGRE5		ARRB1
		C6orf226		APOE		ADGRG5		ARRDC1
		C7orf50		APOO		ADGRL1		ARRDC4
		C8orf82		AQP9		ADGRL2		ASAP2
		CACNB2		ARAP1		ADI1		ASCL2
		CAPN15		ARHGAP10		ADIRF		ASF1A
		CARD9		ARHGAP26		ADPRH		ASF1B
		CATSPER1		ARHGAP31		ADRA2A		ASNSD1
		CATSPER2		ARHGEF40		ADRA2C		ATG2A
		CAVIN3		ARL6IP1		ADRB1		ATG5
		CBX4		ARL6IP5		ADRB2		ATP11B
		CCDC106		ARPIN		ADRM1		ATP1A1
		CCDC124		ASAP2		AEBP1		ATP1B1
		CCDC144B		ASCL2		AEN		ATP2A3
		CCDC85B		ASGR1		AFAP1		ATP5IF1
		CCNQ		ASPH		AFF1		ATP5MC3
		CCR10		ASRGL1		AFG1L		ATP5PD
		CCSER2		ATG7		AFG3L2		ATP6AP2
		CD14		ATP1B1		AGBL5		ATP6V0A1
		CD300C		ATP2B1		AGFG2		ATP8B4
		CDA		ATP5F1A		AGL		ATP9B
		CDC34		ATP5F1B		AGPAT1		AURKAIP1
		CDK6		ATP5F1C		AGPAT4		B3GNT2
		CDKN1C		ATP5F1D		AGTPBP1		B3GNT8
		CDKN2A		ATP5MC1		AGTRAP		B3GNTL1
		CEBPA		ATP5MC3		AGXT		B4GALT4
		CEBPB		ATP5MD		AHCY		B4GALT5
		CEBPD		ATP5MG		AHDC1		BAG1
		CEBPE		ATP5MPL		AHNAK		BAG3
		CENPB		ATP5PB		AHNAK2		BAG6
		CFAP73		ATP5PD		AHR		BASP1
		CFD		ATP5PF		AHRR		BBS1
		CFP		ATP5PO		AHSA1		BCAR3
		CHCHD2		ATP6AP2		AIFM1		BCAS2
		CHCHD6		ATP8B4		AIFM2		BCAT1
		CHMP6		ATXN1		AIG1		BCDIN3D
		CHPF		B3GNT2		AIMP2		BCKDHA
		CHST12		B4GALT5		AK3		BCL2L2
		CHST7		BAIAP2		AKAP7		BFAR
		CIAO2B		BASP1		AKIRIN1		BHLHE40
		CLEC11A		BCAT1		AKR1B1		BIN1
		CLEC3B		BCL2A1		AKR1C1		BLM
		CLPP		BDH1		AKR1C2		BLOC1S5
		CLTA		BHLHE40		AKR1C3		BMP2K
		CLTB		BMS1P17		AKT1		BMP6
		CNFN		BMT2		ALAD		BORCS6
		CNPY3		BTBD19		ALCAM		BRAF
		COL9A3		C17orf49		ALDH2		BRPF1
		COMMD5		C1QB		ALDH6A1		BRPF3
		COMT		C1QC		ALG3		BSDC1
		COMTD1		C2CD2		ALKBH7		BTG1
		COPE		C3orf62		ALMS1		BTG2
		CORO1B		CA2		ALOX5		BYSL
		COX5B		CAB39		ALPK3		C10orf105
		COX8A		CALM2		ALX1		C15orf39
		CPLANE1		CALR		ALX4		C15orf40
		CPTP		CAMK1		AMBRA1		C16orf87
		CSNK1G2		CAMK1D		AMMECR1		C17orf97
		CST3		CAMSAP2		AMOT		C1orf112
		CSTA		CARD16		AMPD2		C1orf43
		CTSD		CARD19		AMZ2P1		C1QB
		CTSH		CARD9		ANGEL1		C2CD2L
		CTU1		CARS2		ANKDD1A		C2CD5
		CTU2		CASP1		ANKHD1		C2orf42
		CUBN		CASS4		ANKLE1		C4A
		CXXC5		CBFA2T3		ANKMY1		C4orf33
		CYBA		CCDC58		ANKRA2		C6orf136
		CYC1		CCL22		ANKRD10		C6orf47
		CYP3A5		CCL24		ANKRD12		C6orf62
		CYP4F35P		CCL7		ANKRD18A		C7orf50
		DAPK3		CCL8		ANKRD18DP		CA2
		DCBLD2		CCNY		ANKRD28		CAB39
		DCTN3		CCR2		ANKRD33B		CACNA2D3
		DDAH2		CCRL2		ANKRD36		CACTIN
		DDHD1		CCSER1		ANKRD36B		CALCOCO1
		DDX49		CD101		ANKRD45		CALM1
		DDX60L		CD14		ANKRD50		CALM2
		DEDD2		CD163L1		ANKRD55		CALR
		DENND6B		CD180		ANLN		CAMK1
		DGCR6		CD1C		ANO10		CAMKK2
		DGCR6L		CD1E		ANO6		CAP1
		DGKE		CD276		ANO8		CAPN1
		DGKH		CD2AP		ANO9		CAPZB
		DHRS4		CD300E		ANOS1		CARD19
		DLGAP3		CD300LF		ANPEP		CARM1
		DMAC1		CD4		ANTKMT		CARS2
		DMTF1		CD40		ANTXR2		CASP9
		DNAJC30		CD74		ANXA1		CAT
		DNAJC4		CD81		ANXA2R		CCDC106
		DNHD1		CD82		ANXA4		CCDC112
		DNPH1		CD84		AOC1		CCDC71
		DOHH		CD93		AP1AR		CCDC88A
		DOK2		CDA		AP1B1		CCDC93
		DOK6		CDC42EP4		AP1S2		CCDC97
		DPM3		CDCP1		AP3D1		CCL22
		DPP7		CDK14		AP5B1		CCM2
		DRAP1		CDKN1A		AP5M1		CCNB2
		DUSP23		CDKN2B		APAF1		CCND2
		DVL1		CEBPB		APBA2		CCNQ
		ECH1		CEBPD		APBB1		CCNT1
		ECHDC3		CEP170		APBB1IP		CCNYL1
		ECI1		CFAP73		APBB3		CCT7
		ECSIT		CFLAR		APC2		CD101
		EEF1D		CFP		APCDD1		CD14
		EFCAB13		CHCHD10		APH1A		CD151
		EHD1		CHCHD4		APLP1		CD2AP
		EIF3G		CHST13		APOBR		CD300A
		EIF4EBP1		CHST15		APOL2		CD300LF
		EMC10		CHST2		APOO		CD4
		EMILIN1		CHST7		APPL2		CD47
		EML5		CIAO2A		AQP3		CD58
		ENKD1		CIITA		ARAF		CD69
		EPN1		CKAP4		ARAP3		CD74
		ESRRA		CKLF		ARC		CD81
		ETHE1		CKS1BP3		ARF1		CD93
		EVA1B		CLCF1		ARF3		CD99
		EXOSC4		CLDN23		ARF6		CDA
		F12		CLEC10A		ARFGEF3		CDK14
		FAAP20		CLEC11A		ARFRP1		CDK20
		FAM110A		CLEC12A		ARHGAP11A		CDK2AP2
		FAM184A		CLEC4A		ARHGAP12		CDK6
		FAM207A		CLIP2		ARHGAP15		CDR2
		FAM214A		CLMN		ARHGAP17		CEBPB
		FAM238C		CLPB		ARHGAP18		CENPJ
		FAM71E1		CMTM3		ARHGAP23		CENPW
		FAT4		CMTM7		ARHGAP24		CETN2
		FBL		CNIH4		ARHGAP26		CFLAR
		FBP1		COQ2		ARHGAP30		CFP
		FBXL15		COQ9		ARHGAP33		CHCHD3
		FBXL8		COX4I1		ARHGAP4		CHMP4A
		FBXW5		COX5A		ARHGDIB		CHMP4B
		FCGRT		COX5B		ARHGEF1		CHMP6
		FCN1		COX6A1		ARHGEF10		CHST15
		FDXR		COX6C		ARHGEF10L		CHST7
		FKBP8		COX7A2		ARHGEF11		CHSY1
		FLACC1		COX7C		ARHGEF16		CIC
		FRMD4A		COX8A		ARHGEF17		CIITA
		FSCN1		CP		ARHGEF2		CIR1
		FUT7		CPEB4		ARHGEF28		CITED4
		FXYD6		CPED1		ARHGEF3		CKAP2
		FZD2		CPQ		ARHGEF40		CKB
		GADD45G		CRABP2		ARHGEF9		CLASP1
		GALK1		CREB5		ARID3B		CLCF1
		GAPDH		CREBL2		ARID4A		CLDN23
		GAS2L1		CRIM1		ARID5A		CLEC10A
		GCC2		CRISPLD2		ARID5B		CLINT1
		GCNT4		CSF2RA		ARIH2		CLIP4
		GET3		CSF3R		ARL15		CLN6
		GLI4		CSTA		ARL2BP		CLN8
		GNB1L		CTNNBIP1		ARL3		CMTM3
		GNB2		CTNND1		ARL4A		CNIH4
		GNPTG		CTSD		ARL5C		CNNM3
		GPBAR1		CTSH		ARL6IP6		COG5
		GPER1		CTSL		ARL8A		COQ10A
		GPM6B		CTTN		ARMC7		COQ2
		GPR25		CTTNBP2		ARMC9		COQ9
		GPR27		CTTNBP2NL		ARMCX6		COX6B1
		GPX1		CXCL9		ARMH1		COX7A2L
		GPX4		CXXC5		ARMH3		COX8A
		GRN		CYC1		ARRB2		CPM
		GVINP1		CYCS		ARRDC3		CRADD
		H1-10		CYFIP1		ARSG		CRAT
		H2AW		CYP24A1		ARV1		CREBL2
		H2AX		CYP27A1		ARVCF		CRELD2
		HAAO		CYRIA		ARX		CRIP1
		HAGHL		DAGLA		ASAP1		CRIPT
		HAVCR1		DAPP1		ASAP2		CRISPLD2
		HCFC1R1		DDAH2		ASCC2		CRYL1
		HELB		DENND3		ASGR2		CSF3R
		HES4		DENND5A		ASIC3		CSNK2A3
		HIC1		DENND6B		ASXL2		CST3
		HLA-A		DEPP1		ATAD1		CSTA
		HLA-C		DHRS9		ATF2		CTTNBP2NL
		HLX		DHRSX		ATF3		CX3CR1
		HM13		DLAT		ATF7IP		CXXC1
		HMBOX1		DLD		ATG4D		CXXC5
		HOMER3		DMPK		ATG5		CYSLTR1
		HSPBP1		DMWD		ATG9A		DACT3
		ICAM3		DNMT1		ATIC		DCAF11
		ID1		DOCK10		ATP11B		DCAF12
		IER2		DOCK2		ATP13A2		DCUN1D4
		IER5L		DPF3		ATP13A3		DCUN1D5
		IFI27L2		DPP4		ATP1A1		DDAH2
		IFI30		DPYSL2		ATP2B1		DDB1
		IGFBP6		DRAM1		ATP2B4		DDTL
		IGIP		DRAP1		ATP5F1A		DDX11L1
		IGLL1		DSE		ATP5F1B		DDX54
		IGSF9B		DTX4		ATP5F1C		DDX60L
		IL17RC		DUSP3		ATP5F1D		DEGS1
		IL1RL1		DUSP6		ATP5MC1		DENND1C
		IMPA2		DYSF		ATP5MC2		DENND5A
		INO80D		ECI1		ATP5MC3		DGCR2
		IRF2BP1		EFHD2		ATP5MD		DGCR8
		ISG15		EFL1		ATP5MG		DHPS
		ISOC2		EHF		ATP5MPL		DHRS1
		JOSD2		EIF1AX		ATP5PB		DHRS9
		JSRP1		ELL2		ATP5PD		DHTKD1
		JUN		ELOVL7		ATP5PF		DIAPH1
		JUNB		EMILIN2		ATP5PO		DIP2B
		JUND		EMP3		ATP6V0B		DIPK2A
		KCND1		ENG		ATP6V0D1		DIS3
		KIAA1109		ENPP2		ATP6V0E2		DLD
		KIAA2026		ENTPD7		ATP8B1		DLL1
		KLF12		EPAS1		ATP8B3		DLST
		KNTC1		EPHB2		ATP8B4		DNAJA2
		KPNA5		EPHX1		ATR		DNAJB11
		KRT18		ESRRA		ATRN		DNAJC11
		L3MBTL1		ETS2		ATXN1		DNAJC27
		LAMTOR1		ETV5		AUP1		DNAL4
		LILRA3		EVA1B		AURKAIP1		DNMT1
		LIME1		EXOSC5		AVPI1		DOCK10
		LINC02210		EXTL3		AVPR2		DOCK2
		LINGO3		F13A1		AXL		DOK2
		LMAN2		FAIM2		B3GNT5		DOP1A
		LPP		FAM135A		B3GNT7		DPCD
		LRFN1		FAM162A		B3GNT8		DPY19L4
		LRFN4		FAM20A		B3GNTL1		DPYSL2
		LRMDA		FAM20C		B4GALNT1		DPYSL3
		LRP3		FAM27B		B4GALT3		DR1
		LRPAP1		FAM86DP		B4GALT5		DRAM1
		LRRC25		FASTKD1		BAG1		DRAP1
		LRRC26		FBP1		BAG3		DSTNP2
		LRRC37A4P		FCER2		BAHCC1		DUSP2
		LRRC45		FCGBP		BAIAP2		DUSP28
		LSM10		FCGR2B		BAIAP2L1		DUSP3
		LSM7		FCHSD2		BAK1		DVL3
		LTB		FCN1		BANK1		DYNC1I2
		LTN1		FERMT3		BANP		DYSF
		LY6E		FES		BARX1		DZIP1L
		LYL1		FGD2		BASP1		E2F5
		MAD1L1		FGL2		BAZ1A		EAF2
		MAP1S		FH		BAZ2B		EBLN2
		MAP2K2		FHL3		BBC3		ECI1
		MASP2		FLNA		BCAM		ECSIT
		MAST1		FLRT2		BCAP29		EDN1
		MBD3		FLVCR2		BCAR1		EEF2K
		MCAT		FMNL3		BCAS4		EEPD1
		MCEMP1		FN1		BCAT1		EFCAB11
		MCRIP1		FNIP2		BCCIP		EFNA4
		MCRIP2		FOSL2		BCKDHA		EGLN1
		MDM4		FOXN3		BCL11A		EGR1
		MED16		FOXO3		BCL2		EHD4
		METRN		FOXRED2		BCL2L11		EIF1AY
		METRNL		FPR1		BCL2L13		EIF1B
		MFSD3		FPR2		BCL3		EIF2AK4
		MGAT1		FPR3		BCL6		EIF3J
		MGAT4A		FRAT1		BCL7C		EIF4EBP2
		MID1IP1		FRMD4B		BCL9L		EIF4ENIF1
		MIEN1		FRY		BCOR		EIPR1
		MIF		FSCN1		BCORL1		ELF1
		MKLN1		FUCA1		BDH1		ELF4
		MLST8		FUOM		BEGAIN		ELL
		MMP17		FURIN		BEND5		ELL3
		MON2		FUT7		BET1L		ELOA
		MOSPD3		FXYD6		BEX1		ELOC
		MPG		FYB1		BHLHE22		ELP2
		MPHOSPH9		FZD1		BHLHE41		ELP4
		MPLKIP		G0S2		BID		EMC6
		MRPL12		GADD45G		BIK		EMILIN2
		MRPL34		GALNT6		BIN1		EML3
		MRPL4		GAS6		BIN2		EML4
		MRPL53		GASK1B		BIRC3		EMP3
		MRPL55		GATM		BLCAP		ENG
		MRPL57		GCLC		BLOC1S2		ENKD1
		MRPS12		GCNT1		BLOC1S6		ENO3
		MRPS15		GDF15		BLZF1		ENOSF1
		MRPS26		GEM		BMI1		ENPP2
		MRPS34		GHITM		BMP2		ENTPD7
		MSRB1		GJD3		BMP2K		EOGT
		MSS51		GLIS3		BMP6		ERP27
		MTFP1		GLRX		BMS1		ESRRA
		MTHFS		GM2A		BNIP1		ESS2
		MVB12A		GMPR		BNIP2		ESYT1
		MVD		GNA15		BNIP3L		ETFDH
		MYDGF		GNAI2		BOK		ETV5
		MZT2A		GOT1		BOLA3		EVA1B
		MZT2B		GPAT3		BPNT1		EVI5L
		N4BP2		GPCPD1		BPTF		EXOSC10
		NAPRT		GPNMB		BRCA2		EXOSC5
		NBEAL1		GPR141		BRD3		EXOSC7
		NCR3LG1		GPR162		BRPF3		EXTL3
		NDUFAF2		GPR34		BSN		EZR
		NDUFAF3		GPR35		BSPRY		F8A1
		NDUFB10		GPR65		BTBD1		FAM102B
		NDUFB7		GPR68		BTBD19		FAM107B
		NDUFS6		GRINA		BTBD7		FAM210A
		NDUFS7		GRK5		BTD		FAM217B
		NEB		GSN		BTF3L4		FAM219B
		NFAT5		GSR		BTG2		FAR1
		NFKBIL1		H1-0		BTN3A2		FARP2
		NHP2		HAUS1P1		BTNL9		FASTK
		NINJ1		HBEGF		BZW2		FBP1
		NKTR		HCAR2		C10orf105		FCHSD2
		NME3		HCAR3		C10orf55		FCN1
		NOP53		HCK		C11orf21		FCSK
		NR1H2		HIF1A		C11orf24		FEM1A
		NRG4		HIP1		C11orf45		FEM1C
		NTHL1		HIPK2		C11orf80		FEN1
		NUBP2		HK2		C11orf95		FES
		NUDT14		HK3		C12orf75		FGD3
		NUDT16L1		HLA-DMA		C14orf132		FGD4
		NUDT8		HLA-DMB		C15orf61		FGGY
		OAZ1		HLA-DPA1		C16orf54		FGL2
		OCEL1		HLA-DPB1		C16orf74		FHL3
		OGFR		HLA-DQA1		C16orf91		FKBP15
		OGT		HLA-DQB1		C17orf97		FKBP5
		OMG		HLA-DRA		C19orf25		FKRP
		OSGIN1		HLA-DRB1		C1orf112		FLVCR2
		OTUD7A		HLX		C1orf115		FLYWCH2
		OVCA2		HPCAL1		C1orf216		FMO5
		PABPN1		HPSE		C1orf226		FN3KRP
		PAG1		HSPA1A		C1orf35		FOSL2
		PARD6A		HSPA9		C1orf43		FOXJ2
		PDF		HSPB1		C1orf54		FOXN2
		PDLIM2		HSPE1-MOB4		C1QA		FOXRED2
		PDLIM7		HTRA1		C1QBP		FPR3
		PEMT		HTT		C1QL1		FRMD4A
		PEX16		IBTK		C1QL4		FSCN1
		PFDN2		ID2		C1QTNF6		FUT7
		PGAP1		IDH2		C1S		FUZ
		PGLS		IDH3A		C20orf194		FXYD6
		PGLYRP2		IER3		C20orf27		FYB1
		PHC3		IFNGR1		C2CD2L		FYCO1
		PIK3CA		IGFLR1		C2CD3		FZD1
		PIM3		IGKV5-2		C2CD4C		FZD2
		PIN1		IGSF6		C2CD5		FZD5
		PKMYT1		IL13RA1		C2orf91		G0S2
		PKN1		IL18		C3AR1		GABARAPL1
		PLD3		IL18BP		C3orf35		GADD45A
		PLD4		IL1R1		C3orf52		GADD45B
		PLEKHH3		IL21R		C3orf62		GAL3ST4
		PLEKHJ1		IMPDH1		C3orf80		GALC
		PLSCR3		INF2		C5		GALK1
		PMVK		INPP1		C5orf51		GALNS
		PNPLA2		INSR		C6orf132		GAPT
		POLE4		IQSEC2		C6orf136		GAS2L3
		POLR2E		IRAK1		C6orf47		GATD1
		POP7		IRF4		C7orf50		GBA2
		PPP1R14A		IRF5		C8orf58		GDF11
		PPP1R15A		IRF8		C8orf82		GDI2
		PPP1R3G		ISCA1P1		CA5BP1		GEMIN8
		PRADC1		ITGA11		CAB39L		GFOD2
		PROX2		ITGAV		CABLES1		GIMAP2
		PRR5		ITGAX		CACFD1		GIMAP4
		PRR7		ITGB5		CACNA1A		GIMAP8
		PSMG4		ITGB8		CACNA2D3		GLI4
		PTPRCAP		ITPR1		CACNB1		GLIPR1
		PTRH1		JAG1		CACNB4		GLRX
		PTRHD1		JDP2		CADM1		GMPR2
		PWWP2B		JUN		CALCOCO2		GNAI2
		PYCARD		JUP		CALHM2		GNE
		PZP		KCNC4		CALM1		GNGT2
		RAB11B		KCNJ2		CALM2		GNL1
		RAB32		KCNMA1		CALM3		GNS
		RAB40C		KCP		CALR		GOLPH3
		RAB43		KCTD12		CAMK1		GON7
		RABAC1		KDM6B		CAMK1D		GPAT3
		RASA2		KDM7A		CAMK2A		GPBAR1
		RASSF7		KLHDC8B		CAMK2D		GPCPD1
		RBM38		LAMB3		CAMK2G		GPN1
		RBM42		LAMC1		CAMK4		GPR132
		RBP7		LAMC2		CAMP		GPR141
		RDH14		LATS2		CAMTA1		GPR162
		RELB		LCP1		CAMTA2		GPR183
		RENBP		LGALS1		CAP2		GPR34
		RESF1		LGALS3		CAPG		GPR35
		RETN		LGALS9		CAPN12		GPR65
		REV3L		LGALS9C		CAPN2		GPSM2
		REX1BD		LILRA3		CARD11		GPT2
		RFX3		LILRA5		CARD19		GRINA
		RGS19		LILRB2		CARD9		GRK5
		RICTOR		LILRB4		CARMIL2		GRPEL1
		RIN1		LIN7A		CARS2		GRSF1
		RLF		LMNA		CASS4		GSPT2
		RNF126		LMTK2		CAT		GSTO1
		RNF181		LOXL3		CBL		GTF3A
		RNH1		LPAR1		CBLB		GTPBP8
		RPL13		LPAR6		CBLN3		GUCD1
		RPL23AP64		LPGAT1		CBX1		GYPC
		RPL26L1		LRP1		CBX2		H2AX
		RPL28		LRP12		CBX3		H3-3B
		RPL8		LRPPRC		CBX6		HABP4
		RPLP1		LRRC25		CBX7		HAUS8
		RPP25		LRRC32		CC2D1A		HAX1
		RPS15AP10		LSP1		CCDC102A		HBEGF
		RPS16		LST1		CCDC107		HCFC1R1
		RPS20		LTA4H		CCDC112		HDAC3
		RPS6KA4		LTBP2		CCDC121		HDAC6
		RPUSD1		LYZ		CCDC125		HERC2
		RSKR		MAD2L2		CCDC130		HERC2P2
		RTN4R		MAFF		CCDC154		HGS
		RYR3		MAN2B1		CCDC18		HINT1
		S1PR4		MAP3K7CL		CCDC191		HINT2
		SAC3D1		MAPK13		CCDC24		HIRIP3
		SACS		MARCHF2		CCDC28A		HK2
		SAMD9		MARCKS		CCDC30		HLA-DMA
		SAPCD2		MARCKSL1		CCDC50		HLA-DMB
		SCAI		MARCO		CCDC58		HLA-DPA1
		SCAND1		MATK		CCDC6		HLA-DPB1
		SDF2L1		MB21D2		CCDC83		HLA-DRA
		SDHAF1		MBD2		CCDC85B		HLA-DRB6
		SEMA6A		MCEMP1		CCDC85C		HMGN1
		SERPINI2		MCL1		CCDC86		HNRNPUL2
		SESN3		MCOLN2		CCDC88A		HOOK2
		SH2B2		MCRIP2		CCDC88C		HPSE
		SH3TC1		MCTP1		CCDC96		HSD11B1L
		SHISA4		MDH1		CCHCR1		HSD17B4
		SHOC1		MEGF9		CCL2		HSPA9
		SIGLEC15		MET		CCL23		HSPB1
		SIPA1		MFSD2A		CCL4		HTRA1
		SIRT6		MGLL		CCM2		IBA57
		SIVA1		MGST1		CCN2		ICOSLG
		SIX5		MGST3		CCNA1		ID3
		SLC16A11		MIA		CCNB1IP1		IDH2
		SLC16A3		MICAL2		CCND1		IER2
		SLC19A1		MICOS10		CCND3		IER5
		SLC25A1		MKNK1		CCNE2		IFFO2
		SLC35E4		MMP14		CCNG2		IFI16
		SLC39A10		MMP9		CCNYL1		IFI27L1
		SLC39A4		MN1		CCP110		IFNGR2
		SLC52A2		MOB3B		CCPG1		IFT172
		SLC5A3		MPC1		CCR1		IGF2BP3
		SLC66A2		MPEG1		CCR2		IGF2R
		SLFN12L		MPO		CCRL2		IGSF6
		SLFN13		MPP3		CCSAP		IL13RA1
		SMARCD3		MRC2		CCT3		IL6R
		SMC1B		MRPL12		CCT6A		ING2
		SMCHD1		MRPL15		CCT7		INO80B
		SMCO4		MRPL35		CD109		INPP1
		SMG1		MRPS36		CD14		INTS10
		SMIM29		MS4A4A		CD151		INTS12
		SNAPC2		MSC		CD180		INTS9
		SNRNP25		MSL3		CD19		IP6K1
		SOWAHD		MSR1		CD1C		IPO4
		SPATA2L		MT1F		CD1D		IPO5
		SPHK2		MT1G		CD226		IQCD
		SPI1		MT1H		CD244		IQGAP2
		SPICE1		MT1X		CD248		IQSEC2
		SPINT2		MTCO3P23		CD274		IRS2
		SSBP4		MTFP1		CD276		ISOC1
		SSC4D		MTLN		CD300A		ITCH
		SSNA1		MTX1		CD300LB		ITGAE
		ST14		MTX2		CD300LF		ITGAM
		STARD10		MYO1C		CD302		ITPR3
		STBD1		MYO1E		CD36		IVD
		STK11		MYO7A		CD38		JAG1
		STK32C		MYO9B		CD40		JAK2
		STUB1		NAGK		CD44		JAZF1
		STX10		NAMPT		CD47		JDP2
		SURF2		NAPRT		CD52		JPT1
		SYCE1L		NDRG2		CD58		JPT2
		SYN2		NDUFA1		CD6		JUP
		TALDO1		NDUFA13		CD63		KANSL3
		TAOK1		NDUFA4		CD70		KATNA1
		TAS2R3		NDUFA5		CD74		KBTBD2
		TAS2R4		NDUFA5P2		CD79B		KCNK6
		TASOR2		NDUFA6		CD82		KCNMB4
		TBCB		NDUFA8		CD9		KCTD15
		TBL3		NDUFA9		CD93		KDM5B
		TEDC1		NDUFAB1		CD99L2		KIAA0040
		TENM1		NDUFAF4		CDA		KIAA0586
		TESC		NDUFB10		CDC14A		KIAA1191
		TFEB		NDUFB3		CDC25C		KIAA1328
		TGFB1		NDUFB5		CDC42EP3		KIDINS220
		THAP7		NDUFB7		CDC42EP4		KIF20B
		THEM6		NDUFB8		CDH15		KLF11
		THOC6		NDUFB9		CDH26		KLF2
		TICAM2		NDUFS1		CDHR1		KLF4
		TIGD5		NDUFS4		CDK12		KLF6
		TIMM13		NDUFS5		CDK18		KLHDC8B
		TLNRD1		NDUFS7		CDK19		KLHL12
		TMEM102		NECTIN2		CDK20		KLHL24
		TMEM120A		NEK6		CDK5R1		KLHL26
		TMEM121		NFKBIA		CDK5RAP1		KNSTRN
		TMEM134		NFXL1		CDK6		KRI1
		TMEM160		NIBAN2		CDKN1C		L3HYPDH
		TMEM191A		NID1		CDKN2C		LANCL1
		TMEM191B		NINJ1		CDKN3		LAPTM4B
		TMEM205		NIPAL1		CDON		LAPTM5
		TMEM223		NIPSNAP2		CDPF1		LCP2
		TMEM238		NISCH		CDR2L		LEMD2
		TMEM255B		NMRAL2P		CDS1		LEPROT
		TMOD2		NOD2		CEACAM6		LGALS1
		TMUB1		NOL3		CEBPA		LGALS3
		TNFRSF18		NOTCH3		CEBPB		LGALS9B
		TNFRSF4		NQO1		CEBPD		LIG1
		TOR4A		NRG1		CEBPZ		LILRB3
		TPGS1		NRG4		CELF2		LILRB4
		TPH1		NRGN		CELSR1		LIMA1
		TPRN		NRIP1		CEMIP2		LIN37
		TRADD		NRP2		CENPA		LINC00672
		TRAPPC5		NRROS		CENPB		LIX1L
		TRIR		NT5DC2		CENPC		LMAN2
		TRMT61A		NUDT1		CENPF		LMAN2L
		TRNP1		NUDT19P5		CENPI		LMNA
		TSC22D4		NUDT4B		CENPJ		LNPK
		TSEN34		OAF		CENPK		LOXL3
		TSGA10		OAZ2		CENPU		LPAR6
		TSPAN4		OLFM1		CENPV		LRG1
		TSPO		OLR1		CEP135		LRP1
		TSR3		OPLAH		CEP162		LRRC25
		TSSC4		ORAI1		CEP170		LRRC3
		TTN		ORM1		CEP350		LRRC8A
		TUT4		OSGIN1		CEP57L1		LRRC8C
		TWF2		OSM		CEP68		LSM2
		TXK		OTULINL		CEP70		LTBP2
		TXN2		PAK1		CERCAM		LUZP1
		TYMP		PAPSS2		CERS1		LXN
		TYROBP		PARVG		CES1		LY96
		UBALD1		PCTP		CETN2		LYPLA2
		UBE2S		PDCD6IP		CFLAR		LYPLAL1
		UBN2		PDHA1		CFP		LYRM1
		UBTD1		PDLIM2		CGAS		MAD1L1
		UBXN6		PDLIM4		CGGBP1		MAF1
		UBXN7		PDLIM7		CGNL1		MAML2
		UFSP1		PDPN		CHAD		MAN2B1
		UNC93B1		PDZD7		CHCHD1		MAP3K10
		UQCC3		PEA15		CHCHD10		MAP3K6
		USF2		PEAK3		CHCHD2		MAPK1
		USP34		PELI2		CHCHD4		MAPK13
		UTF1		PFDN1		CHD6		MAPRE3
		VAMP5		PFKFB3		CHD7		MARCHF1
		VASP		PFKFB4		CHML		MARVELD1
		VKORC1		PGAM1		CHMP4B		MBD6
		VPS13A		PHB		CHMP5		MBIP
		VPS13C		PHLDA1		CHN2		MCAT
		VPS51		PHOSPHO1		CHPF2		MCL1
		VSIR		PIK3R5		CHPT1		MCM6
		WDR18		PIK3R6		CHRNA6		ME2
		XRN1		PIR		CHST11		MECP2
		YDJC		PLA2G7		CHST12		MED4
		YIF1A		PLBD1		CHST15		MEF2C
		YIF1B		PLD2		CHST3		MEFV
		ZBED2		PLEC		CHSY1		MFSD13A
		ZBED6		PLEK		CIAO2A		MFSD2A
		ZBTB37		PLEKHA7		CIAO3		MICAL1
		ZC3H6		PLOD1		CIAPIN1		MMACHC
		ZDBF2		PLPP3		CIART		MMD
		ZDHHC1		PLTP		CIB1		MNDA
		ZDHHC12		PLXND1		CIB3		MOB2
		ZDHHC24		PMFBP1		CIDEB		MOV10
		ZEB1		PMP22		CIITA		MPEG1
		ZFC3H1		PNPLA1		CIP2A		MPO
		ZFP14		POU5F1P3		CIR1		MRPL36
		ZMYM2		PPA1		CISD1		MRPL46
		ZNF107		PPARGC1B		CISD3		MRPL9
		ZNF141		PPIAP55		CITED2		MRPS23
		ZNF219		PPIF		CITED4		MRPS36
		ZNF284		PPM1M		CKAP2		MRPS6
		ZNF292		PPP1R14B		CKAP4		MRTFA
		ZNF296		PRCP		CKLF		MS4A6A
		ZNF354B		PRDM1		CLASP1		MSANTD4
		ZNF358		PRDX1		CLCN4		MSN
		ZNF37BP		PRELID2P1		CLCN7		MTG1
		ZNF404		PRKCD		CLDN12		MTHFD2
		ZNF414		PRNP		CLDN23		MTHFD2L
		ZNF428		PRSS36		CLDND1		MTMR3
		ZNF429		PRXL2B		CLEC10A		MTRF1L
		ZNF439		PSEN2		CLEC11A		MUL1
		ZNF460		PTGIR		CLEC12A		MVD
		ZNF467		PTGS1		CLEC3B		MYCBP2
		ZNF48		PTMS		CLEC5A		MYLIP
		ZNF483		PTPN1		CLIC5		MYO1F
		ZNF484		PTPN12		CLINT1		MYO9B
		ZNF491		PTPRO		CLIP2		NAAA
		ZNF493		PTTG1IP		CLIP3		NAF1
		ZNF503		PTX3		CLIP4		NAGA
		ZNF506		PVALB		CLK1		NAGK
		ZNF518A		PXDC1		CLK4		NAPB
		ZNF519		PXN		CLMN		NAXD
		ZNF524		QARS1		CLN3		NCDN
		ZNF525		QPCT		CLN6		NCF1B
		ZNF548		RAB20		CLN8		NCK2
		ZNF573		RAB31		CLPB		NCKAP1L
		ZNF578		RAB38		CLPTM1L		NCOA4
		ZNF579		RAB7B		CLSTN1		NCOA7
		ZNF581		RAPH1		CLSTN2		NCOR1P1
		ZNF593		RASA4		CLUH		NDFIP1
		ZNF605		RASA4B		CLUHP3		NDRG2
		ZNF628		RASAL1		CLYBL		NDUFA2
		ZNF662		RASGRP3		CMC1		NDUFA3
		ZNF668		RASL10A		CMIP		NDUFA6
		ZNF700		RASSF4		CMPK2		NDUFA8
		ZNF708		RCBTB2		CMTM7		NDUFAF4
		ZNF718		RGS12		CNKSR3		NDUFAF8
		ZNF775		RGS14		CNN2		NDUFB9
		ZNF780B		RHBDD2		CNN3		NDUFS5
		ZNF787		RHEBP2		CNNM4		NECAP1
		ZNF804A		RHOC		CNOT11		NECAP2
		ZNF808		RHOG		CNR1		NEDD4L
		ZNF81		RHOU		CNR2		NETO2
		ZNF837		RNASE1		CNTN4		NEURL1B
		ZNF841		RNASE6		CNTRL		NEURL4
		ZNF865		RNF19B		COA1		NFIA
		ZNHIT2		RNF24		COA4		NFKBID
				RPL23AP24		COA6		NFXL1
				RPL32P1		COA7		NINJ1
				RPL7AP64		COG2		NIPSNAP3A
				RPL7P9		COL12A1		NISCH
				RPS12P20		COL13A1		NLN
				RPS26P21		COL15A1		NME7
				RPS29P16		COL16A1		NMT2
				RPS6KA2		COL18A1		NOD1
				RRAGD		COL1A1		NOD2
				RRAS		COL24A1		NOLC1
				RREB1		COL6A1		NOTCH1
				RTL5		COL6A2		NOTCH3
				RTN1		COL7A1		NR2C2
				RUFY4		COL8A2		NRBP2
				RXRA		COLGALT1		NRIP1
				S100A10		COMMD7		NSDHL
				S100A12		COMTD1		NSMAF
				S100A4		COPZ1		NSMCE4A
				S100A6		COQ10B		NSRP1
				S100A9		COQ2		NSUN3
				SAMSN1		COQ3		NSUN5
				SAR1A		COQ4		NT5C3B
				SAT1		COQ6		NT5DC2
				SCARF1		COQ9		NTMT1
				SCIMP		CORO2B		NUBP1
				SCOC		CORO7		NUDT16
				SCTR		COX10		NUDT22
				SDC2		COX20		NUP210
				SDF2L1		COX4I1		NUP37
				SDHB		COX5A		NUP43
				SDHD		COX5B		NUSAP1
				SEC62		COX6A1		OAF
				SECTM1		COX6B1		OAZ2
				SELENOP		COX6C		ODF2
				SEMA3A		COX7A2		OGG1
				SEMA3C		COX7A2L		OLIG1
				SEMA4A		COX7B		OLIG2
				SEMA4C		COX7C		OLR1
				SEMA6B		COX8A		OPLAH
				SERPINB1		CPB2		OPN3
				SERPINB6		CPEB4		ORAI1
				SERPINF1		CPM		ORC3
				SFXN4		CPNE2		ORM1
				SGPL1		CPQ		ORMDL3
				SGPP2		CPSF2		OSBPL5
				SH3BP1		CPT1A		OSGEP
				SH3BP5		CPTP		OSM
				SH3TC1		CPZ		OTULINL
				SHB		CRACR2B		OXLD1
				SHF		CRAT		OXSR1
				SIGLEC5		CREB3L1		PAK1
				SIPA1L2		CREB3L4		PALD1
				SIPA1L3		CREBRF		PALLD
				SLA		CRELD2		PAOX
				SLAMF8		CRIM1		PAPSS2
				SLC11A1		CRIP2		PAQR4
				SLC19A1		CRISPLD1		PARP11
				SLC22A15		CRISPLD2		PARP6
				SLC22A4		CRTAP		PBX2
				SLC24A4		CRTC1		PBXIP1
				SLC25A19		CRYBG3		PCBD1
				SLC25A5		CRYZ		PCBD2
				SLC27A3		CRYZL1		PCBP1
				SLC31A1		CS		PCGF1
				SLC37A2		CSF1R		PCMT1
				SLC39A8		CSF2RB		PCSK5
				SLC43A2		CSF3R		PCTP
				SLC4A8		CSGALNACT2		PDIA6
				SLC66A2		CSMD3		PDXK
				SLC7A8		CSPG4		PEA15
				SLC8A1		CSPG5		PEF1
				SLC9A3		CST7		PELI2
				SLCO2B1		CSTB		PET100
				SLCO3A1		CTBP2		PEX11G
				SMIM11A		CTDNEP1		PEX16
				SMIM3		CTDSP2		PEX19
				SMPDL3A		CTNNA2		PFDN1
				SNTB1		CTNNA3		PGAP2
				SNX10		CTNNAL1		PGD
				SNX29		CTNNBIP1		PGS1
				SNX8		CTPS1		PHACTR2
				SOAT1		CTSB		PHETA2
				SOX4		CTSC		PHF10
				SPECC1		CTSD		PHF5A
				SPHK1		CTSH		PHGDH
				SPINT2		CTSV		PI4KA
				SPR		CTSZ		PIAS1
				SPRED1		CTTN		PIGM
				SQSTM1		CTU2		PIK3CG
				SRA1		CUEDC1		PINK1
				SRD5A3		CUL1		PIP4K2A
				SRGN		CUL7		PITPNA
				SSBP4		CUX1		PITPNC1
				ST3GAL2		CX3CR1		PKD2
				ST3GAL5		CXCL1		PLA2G15
				STAB1		CXCL6		PLA2G4C
				STARD10		CXCL8		PLA2G7
				STEAP3		CXCR2		PLB1
				STEAP4		CXCR3		PLBD1
				STK32C		CXCR4		PLCG2
				STS		CYB561		PLEK2
				STX11		CYBB		PLEKHA3
				SUCLG1		CYBRD1		PLEKHG3
				SULF2		CYC1		PLIN2
				SULT1C2		CYCS		PLK3
				SUSD6		CYFIP1		PLOD1
				SWAP70		CYFIP2		PLXNA3
				SYNGR2		CYP19A1		PLXND1
				TACC1		CYP1B1		PMF1
				TACSTD2		CYP24A1		PMVK
				TASL		CYP26B1		PNKD
				TBC1D1		CYP2F1		PNKP
				TBC1D14		CYP4V2		PNPLA2
				TBC1D2		CYP51A1		POFUT2
				TBC1D2B		CYRIA		POLA2
				TCEAL9		CYSLTR1		POLB
				TCF7L2		CYTH3		POLD4
				TDRD6		CYTH4		POLR2F
				TET2		CYTIP		POLR2J2
				TGFBI		DAAM1		POLR3GL
				TGFBR1		DAB2IP		POM121C
				TGM2		DAP		POMT2
				THBD		DAP3		POTEG
				THBS1		DAPP1		POU2F2
				THBS3		DAZAP1		PPA1
				THEMIS2		DBI		PPARGC1B
				TIFAB		DBN1		PPDPF
				TIMM21		DBNDD1		PPP1R11
				TLE4		DBNL		PPP1R3D
				TLR1		DBP		PPP4C
				TLR7		DCAF1		PPP6C
				TM6SF1		DCAF13		PPT1
				TMED8		DCAF4		PRC1
				TMEM121B		DCAF4L1		PRCC
				TMEM144		DCAF6		PRCP
				TMEM164		DCPS		PRDX1
				TMEM251		DCTPP1		PRIM1
				TMEM255B		DCUN1D4		PRKAA1
				TMEM38B		DDAH2		PRKCH
				TMIGD3		DDB1		PRMT2
				TMX2		DDIT3		PRMT7
				TNF		DDIT4L		PRNP
				TNFAIP6		DDX1		PRRC2B
				TNFAIP8		DDX10		PRSS36
				TNFRSF12A		DDX21		PRXL2B
				TNFRSF18		DDX24		PRXL2C
				TNFRSF21		DDX47		PSKH1
				TNFRSF4		DDX5		PTBP3
				TNFRSF8		DDX51		PTGER2
				TNIP3		DDX54		PTGES
				TNRC18		DDX58		PTGFRN
				TOMM40		DDX60		PTGIR
				TOR4A		DDX60L		PTGS1
				TP53INP2		DECR1		PTMS
				TREM1		DEDD2		PTPN1
				TRIM36		DEFB1		PTPN11
				TRIM47		DENND1B		PTRH2
				TRPM2		DENND1C		PTTG1
				TSPAN3		DENND2C		PTTG1IP
				TSPAN33		DENND4C		PTTG3P
				TTLL5		DENND6B		PUDP
				TUBB6		DEPDC7		PXDC1
				TXLNB		DEPP1		PXMP2
				TXN		DEPTOR		PYGO2
				U2AF1L5		DERL3		QTRT2
				UBASH3B		DES		R3HCC1
				UBE2J1		DESI1		RAB11A
				UBXN11		DGCR2		RAB11FIP2
				UCP2		DGCR6L		RAB11FIP3
				UQCR10		DGKG		RAB20
				UQCR11		DGLUCY		RAB24
				UQCRB		DHODH		RAB28
				UQCRC1		DHRS1		RAB2A
				UQCRC2		DHRS3		RAB32
				UQCRFS1		DHRS7B		RAB34
				UQCRH		DHRS9		RAB35
				UQCRQ		DHTKD1		RAB3IP
				USF2		DHX30		RABL2B
				UTRN		DHX35		RAF1
				VAMP5		DHX37		RAI14
				VASH1		DHX58		RALBP1
				VASP		DIAPH1		RAP1GDS1
				VDAC1		DIP2B		RAP2A
				VDAC2		DIRAS1		RASAL1
				VMO1		DKK2		RASSF4
				VMP1		DLAT		RB1CC1
				VNN1		DLD		RBBP4
				VNN2		DLG3		RBBP7
				VSIG4		DLL1		RBM18
				VSIR		DLST		RBM23
				WARS1		DLX1		RBMY2FP
				WDR91		DLX2		RBX1
				WDSUB1		DMAC1		RCBTB2
				WNK2		DMAC2		RCC1L
				WNT5B		DMPK		RCL1
				WWC3		DMRT2		RDH5
				WWP1		DMWD		RECK
				YPEL4		DMXL1		REEP4
				YWHAH		DMXL2		REL
				ZBTB46		DNAAF5		RFC2
				ZBTB7B		DNAH10		RFC4
				ZC3H12C		DNAH8		RFX5
				ZCCHC2		DNAJA2		RFXANK
				ZMIZ2		DNAJA3		RGCC
				ZNF281		DNAJB4		RGL1
				ZNF366		DNAJB9		RGS1
				ZNF438		DNAJC1		RGS14
				ZNF467		DNAJC11		RGS18
				ZNF589		DNAJC25		RHNO1
				ZNF710		DNAJC27		RHOB
				ZYX		DNAJC4		RHOC
						DNASE2		RHOG
						DND1		RIN3
						DNHD1		RMI2
						DNM1P46		RNASE1
						DNM3		RNASE6
						DOCK10		RNF113A
						DOCK9		RNF114
						DOK4		RNF123
						DONSON		RNF125
						DPAGT1		RNF138
						DPF3		RNF14
						DPH2		RNF170
						DPH5		RNF5P1
						DPP9		RPA1
						DPY19L2P2		RPAIN
						DPY30		RPL36
						DPYSL2		RPL41
						DRAM1		RPL8
						DRAM2		RPN1
						DRAP1		RPP25L
						DSTN		RPRD1A
						DTNA		RPRD2
						DTX2		RPS26
						DTX4		RPS6KA4
						DUSP1		RPS6KB1
						DUSP10		RRAS
						DUSP16		RRBP1
						DUSP23		RRM1
						DUSP3		RRNAD1
						DUSP4		RSAD1
						DUSP5		RTL6
						DUSP5P1		S100A10
						DUSP6		S100A4
						DUSP7		S100A6
						DVL2		SAC3D1
						DYNC1I2		SAE1
						DYNC1LI2		SAFB
						DYNC2H1		SAFB2
						DYNLT1		SAMHD1
						DYNLT3		SASH1
						DYSF		SAT1
						DZANK1		SCAMP2
						DZIP1L		SCIMP
						E2F4		SCLT1
						E2F7		SCNM1
						E2F8		SCOC
						EAF2		SCRN1
						EBF1		SDF2L1
						EBF3		SDSL
						ECE1		SEC11C
						ECI1		SEC61B
						ECM1		SEC62
						ECSIT		SEMA3C
						EDEM1		SEMA4C
						EEF1A2		SEMA4D
						EEF1AKMT2		SEPTIN9
						EEF2		SERINC2
						EEPD1		SERPINB1
						EFCAB12		SERPINF1
						EFCAB2		SERTAD2
						EFEMP2		SESN2
						EFHD1		SETX
						EFHD2		SFT2D1
						EFL1		SFT2D2
						EFNA2		SFXN1
						EFNB1		SFXN3
						EGFL7		SFXN4
						EHBP1L1		SGK1
						EHD1		SGPL1
						EHD2		SH2B1
						EHD4		SH3TC1
						EID2		SHB
						EIF2AK2		SHKBP1
						EIF2AK4		SIK3
						EIF2B5		SIL1
						EIF3I		SIN3B
						EIF3K		SIRT2
						EIF3M		SIRT6
						EIF4EBP1		SLAMF8
						EIF4G3		SLBP
						ELAC2		SLC11A1
						ELF1		SLC19A1
						ELF4		SLC22A15
						ELFN2		SLC22A4
						ELK1		SLC24A3
						ELK4		SLC25A17
						ELL		SLC25A19
						ELL2		SLC25A26
						ELOA		SLC25A37
						ELOVL1		SLC25A38
						ELP1		SLC25A43
						ELP5		SLC26A6
						EMB		SLC27A3
						EMBP1		SLC2A14
						EMC8		SLC2A8
						EME2		SLC31A1
						EMID1		SLC33A1
						EMILIN1		SLC35F2
						EMILIN2		SLC35F6
						EML4		SLC37A4
						EMP2		SLC38A2
						EMP3		SLC39A10
						ENDOG		SLC43A1
						ENG		SLC43A2
						ENGASE		SLC44A2
						ENKD1		SLC48A1
						ENOX2		SLC49A4
						ENPP4		SLC66A2
						ENTPD7		SLC66A3
						EOMES		SLC9A1
						EPB41L1		SLCO2B1
						EPDR1		SLITRK4
						EPHA2		SMIM1
						EPHB1		SMIM3
						EPHB3		SNAP47
						EPHB4		SNAPC2
						EPHB6		SNRPB
						EPHX1		SNRPC
						EPHX2		SNTB1
						EPN1		SNX2
						EPPK1		SNX4
						EPRS1		SNX8
						EPS8L3		SOAT1
						EPSTI1		SOD1
						ERBIN		SOX4
						ERCC2		SP100
						ERCC6		SPAG9
						ERG28		SPATS2
						ERI2		SPATS2L
						ERLIN1		SPINT2
						ERLIN2		SPNS1
						ERO1B		SPPL3
						ERP29		SPR
						ESPNL		SPRED1
						ESRRA		SPRED2
						ESYT1		SRA1
						ESYT2		SRGN
						ETF1		SRPRA
						ETFDH		SRSF7
						ETS1		SSBP4
						ETS2		SSR1
						ETV1		ST3GAL5
						ETV5		STAB1
						EVA1B		STAMBPL1
						EVC		STAT5B
						EVL		STIM1
						EXO1		STING1
						EXOC1		STK10
						EXOC3		STK25
						EXOSC4		STK36
						EXOSC5		STK40
						EXOSC7		STRBP
						EXT1		STRN4
						EXTL2		STX12
						EXTL3		STX18
						EZR		STX8
						F13A1		SULF2
						F3		SUMO3
						FABP3		SUN2
						FADS2		SUV39H1
						FADS3		SWAP70
						FAF1		SZRD1
						FAHD1		TACC3
						FAHD2CP		TAGAP
						FAM102B		TANC2
						FAM107B		TAPT1
						FAM114A1		TARS1
						FAM117A		TBC1D14
						FAM117B		TBC1D2
						FAM118A		TBC1D23
						FAM120A		TBCE
						FAM120AOS		TBK1
						FAM126A		TBP
						FAM135A		TCTA
						FAM13B		TERF2IP
						FAM160B2		TESC
						FAM162A		TESK1
						FAM168B		TGFBI
						FAM177A1		THBD
						FAM189B		THBS3
						FAM199X		THEMIS2
						FAM200B		THOC1
						FAM20C		TIGD6
						FAM210B		TIMELESS
						FAM217B		TIMM8A
						FAM219A		TLE4
						FAM219B		TLR5
						FAM241A		TLR6
						FAM43A		TLR7
						FAM53B		TM2D2
						FAM76B		TM6SF1
						FAM78A		TMCO6
						FAM86DP		TMED10
						FAM89B		TMEM123
						FAM8A1		TMEM129
						FAM98A		TMEM160
						FAM98C		TMEM164
						FANCA		TMEM181
						FANCE		TMEM186
						FANCL		TMEM209
						FAR1		TMEM33
						FAR2		TMEM39B
						FASTK		TMEM50B
						FASTKD1		TMEM51
						FASTKD2		TMEM60
						FBH1		TMEM62
						FBLN1		TMEM64
						FBP1		TMEM71
						FBRSL1		TMEM79
						FBXL18		TMEM91
						FBXL20		TNF
						FBXO15		TNFAIP8L2
						FBXO21		TNFRSF10D
						FBXO24		TNFRSF21
						FBXO31		TNFSF10
						FBXO41		TOB1
						FBXO43		TOB2
						FBXO48		TOP1MT
						FBXO5		TOR4A
						FCER1G		TP53BP1
						FCER2		TPI1
						FCGR2A		TPI1P2
						FCHO1		TPK1
						FCMR		TPMT
						FCRL1		TPST1
						FCRL6		TRABD2A
						FCRLB		TRAF3IP3
						FDFT1		TRAK1
						FDPS		TRAM1
						FEM1A		TREM1
						FEM1C		TRIM27
						FER1L6		TRIM41
						FES		TRIO
						FEZ1		TRMT1
						FFAR2		TRPT1
						FGD3		TRUB2
						FGD4		TSG101
						FGFR1		TSPAN3
						FGFR3		TSPAN33
						FGFR4		TSPYL5
						FGFRL1		TTC37
						FGL2		TUBA4A
						FGR		TUBB2A
						FH		TUBGCP2
						FHDC1		TUFT1
						FHL1		TULP4
						FHL3		TUT4
						FHOD1		TWNK
						FIBCD1		TXNDC11
						FIG4		TXNDC16
						FIGNL1		TXNRD1
						FILIP1L		TYROBP
						FIP1L1		TYSND1
						FKBP15		U2AF1
						FKBP1A		UBAC1
						FKRP		UBASH3B
						FLAD1		UBE2Q1
						FLNB		UBE2T
						FLOT1		UBQLN4
						FLRT1		UGGT2
						FLYWCH2		UHRF1BP1L
						FMNL1		ULK3
						FMNL2		ULK4P1
						FMO4		UNC93B1
						FN1		UQCR11
						FN3KRP		UQCRB
						FNBP1		UQCRC1
						FNBP1L		USF2
						FNDC3B		USP10
						FNIP1		USP14
						FNTB		UTP6
						FOS		UTRN
						FOSB		UVRAG
						FOSL2		VAMP5
						FOXF1		VASH1
						FOXF2		VAV1
						FOXK1		VNN1
						FOXL2		VPS33B
						FOXL2NB		VPS35
						FOXN2		VPS37B
						FOXN3		VPS8
						FOXO3		VTI1B
						FOXO4		WAS
						FOXP1		WASL
						FOXP2		WDR11
						FOXP4		WDR19
						FOXRED1		WDR45
						FPR1		WDR54
						FRAT1		WDR55
						FRAT2		WDR81
						FRMD3		WDSUB1
						FRMD4B		WIPI1
						FRY		WRAP53
						FRYL		WWC3
						FSCN1		XKR8
						FSD1L		XPO1
						FSTL3		XPO6
						FTL		XPR1
						FUCA1		YARS1
						FUNDC2		YBX1
						FURIN		YIF1B
						FXN		YJU2
						FXYD6		YPEL4
						FYN		YTHDF2
						FYTTD1		YTHDF3
						FZD7		YWHAH
						G0S2		YY1
						G6PD		ZBED1
						GAB1		ZBTB17
						GABBR2		ZBTB4
						GABPA		ZBTB42
						GABRG2		ZBTB43
						GADD45A		ZBTB44
						GADD45B		ZBTB46
						GADD45GIP1		ZCCHC9
						GAK		ZDHHC17
						GALM		ZDHHC3
						GALNT2		ZDHHC5
						GALR2		ZFHX2
						GARS1		ZFP82
						GAS6		ZFR
						GAS7		ZFYVE21
						GASK1B		ZIK1
						GATD1		ZMYM4
						GATD3A		ZNF174
						GBA2		ZNF281
						GBE1		ZNF318
						GBP2		ZNF385A
						GBP5		ZNF426
						GCA		ZNF438
						GCN1		ZNF446
						GCNT1		ZNF467
						GCSHP3		ZNF518A
						GDAP1		ZNF576
						GDE1		ZNF581
						GDF11		ZNF589
						GDPD3		ZNF592
						GDPD5		ZNF629
						GDPGP1		ZNF630
						GEN1		ZNF641
						GFI1		ZNF649
						GFM1		ZNF672
						GFPT1		ZNF680
						GFRA2		ZNF689
						GGCX		ZNF784
						GGT1		ZNF787
						GGT5		ZSWIM1
						GHDC		ZYX
						GHITM
						GHR
						GHRL
						GIPC3
						GIPR
						GIT1
						GJD3
						GLI4
						GLIPR1
						GLIS3
						GLMN
						GLO1
						GLRX5
						GLT1D1
						GLUD1P3
						GLUL
						GLYCTK
						GM2A
						GMCL1
						GMPR
						GNA15
						GNAI1
						GNB5
						GNG4
						GNG5
						GNG7
						GNL3L
						GNLY
						GNMT
						GNPTAB
						GNS
						GOLGA4
						GOLGA8S
						GOLGA8T
						GOLM1
						GOLPH3
						GON7
						GORASP1
						GOT1
						GOT2
						GPA33
						GPATCH11
						GPATCH2L
						GPBP1
						GPC1
						GPC3
						GPC4
						GPER1
						GPI
						GPN3
						GPR146
						GPR160
						GPR161
						GPR179
						GPR18
						GPR183
						GPR35
						GPR65
						GPR68
						GPR84
						GPR85
						GPR88
						GPRC5C
						GPRIN1
						GPS2
						GPSM2
						GPT2
						GPX1
						GRAMD1B
						GRAMD2B
						GRAMD4
						GRIA3
						GRIN2D
						GRIN3B
						GRIPAP1
						GRK3
						GRK5
						GRPR
						GRWD1
						GSDMB
						GSE1
						GSN
						GSR
						GSTK1
						GSTM2
						GSTM3
						GTF2F1
						GTF3A
						GYG1
						GZF1
						HAAO
						HACD1
						HACE1
						HADHA
						HAGHL
						HAPLN3
						HARS1
						HAUS7
						HAUS8
						HBEGF
						HBP1
						HCFC1R1
						HCK
						HCLS1
						HCN3
						HCST
						HDAC6
						HDHD5
						HEATR3
						HEATR5B
						HECA
						HELZ
						HELZ2
						HERC6
						HERPUD1
						HES6
						HEXIM1
						HEYL
						HGD
						HHLA2
						HIC2
						HIF3A
						HIGD1A
						HIGD2A
						HINT2
						HINT3
						HIPK1
						HIPK2
						HIRA
						HJURP
						HK1
						HLA-DRA
						HLX
						HMBS
						HMGB1
						HMGB2
						HMGB3
						HMGCR
						HMGCS1
						HMGN2
						HMOX1
						HMOX2
						HMSD
						HNMT
						HNRNPF
						HNRNPH3
						HNRNPLL
						HNRNPU
						HOMER2
						HOXA1
						HP
						HPDL
						HPS4
						HPS5
						HRH1
						HROB
						HSD11B1
						HSD17B12
						HSD17B7
						HSD17B7P2
						HSD3B7
						HSDL1
						HSH2D
						HSP90AB1
						HSP90B1
						HSPA13
						HSPA2
						HSPA4L
						HSPA9
						HSPB1
						HSPD1
						HSPG2
						HTATIP2
						HTR7
						HTT
						HVCN1
						HYAL3
						HYLS1
						IARS1
						IBA57
						IBTK
						ICAM1
						ICAM2
						ICOSLG
						ID2
						ID3
						IDE
						IDH1
						IDH2
						IDH3A
						IDH3B
						IDH3G
						IDI1
						IDI2
						IDNK
						IDUA
						IER2
						IER5L
						IFI16
						IFI27
						IFI27L1
						IFI27L2
						IFI30
						IFI44
						IFI44L
						IFIH1
						IFIT1
						IFIT2
						IFIT3
						IFIT5
						IFITM1
						IFITM10
						IFITM3
						IFNGR2
						IFRD1
						IFRD2
						IFT22
						IFT57
						IFT80
						IFT81
						IFT88
						IGF2BP2
						IGF2BP3
						IGFBP3
						IGFBP4
						IGFBP7
						IGFLR1
						IGSF10
						IGSF22
						IGSF6
						IGSF8
						IGSF9
						IKBIP
						IKBKE
						IKZF2
						IL10RA
						IL17RA
						IL17RE
						IL1B
						IL1RAP
						IL1RN
						IL23A
						IL27RA
						IL2RG
						IL31RA
						IL32
						IL4I1
						IL4R
						IL6ST
						IL7R
						IMMT
						IMP4
						IMPA2
						IMPG2
						INF2
						ING2
						ING5
						INIP
						INPP1
						INPP4A
						INPP4B
						INPP5A
						INSR
						INTS10
						INTS6L
						INTS7
						INTS9
						IPCEF1
						IPO4
						IPO5
						IQCB1
						IQCE
						IQCG
						IQGAP2
						IQGAP3
						IQSEC1
						IQSEC3
						IRAK1
						IRAK3
						IRF1
						IRF2
						IRF5
						IRF7
						IRF9
						IRS1
						IRX3
						IRX5
						ISCA1
						ISG15
						ISG20L2
						ISOC2
						ITCH
						ITGA2B
						ITGA4
						ITGA5
						ITGA6
						ITGA7
						ITGA9
						ITGAL
						ITGAM
						ITGAX
						ITGB1BP2
						ITGB2
						ITGB5
						ITM2C
						ITPA
						ITPK1
						ITPKA
						ITPR1
						ITPR2
						ITPRID2
						ITSN1
						IZUMO4
						JADE1
						JADE2
						JAG1
						JAG2
						JAM2
						JAML
						JARID2
						JAZF1
						JDP2
						JUP
						KALRN
						KANK2
						KANSL1L
						KARS1
						KAT8
						KATNA1
						KATNAL1
						KATNAL2
						KAZALD1
						KBTBD8
						KCNA3
						KCNAB2
						KCNC3
						KCND1
						KCNE1
						KCNF1
						KCNG1
						KCNH2
						KCNIP3
						KCNJ2
						KCNK1
						KCNK13
						KCNK2
						KCNK5
						KCNN2
						KCNN4
						KCNQ1
						KCNQ3
						KCNQ5
						KCP
						KCTD12
						KCTD15
						KCTD17
						KDM2A
						KDM5B
						KHDRBS3
						KIAA0040
						KIAA0319L
						KIAA0513
						KIAA1109
						KIAA1549
						KIAA1614
						KIF13B
						KIF14
						KIF17
						KIF20B
						KIF26A
						KIF26B
						KIF3C
						KIFBP
						KIFC3
						KIT
						KIZ
						KLF13
						KLF2
						KLF4
						KLF5
						KLF6
						KLF7
						KLF8
						KLHDC2
						KLHDC8B
						KLHL20
						KLHL30
						KMO
						KMT2E
						KMT5B
						KRR1
						KRT10
						KXD1
						KY
						KYNU
						L3MBTL3
						LAG3
						LAMB1
						LAMB3
						LAMC1
						LAMP1
						LAMP2
						LANCL1
						LAP3
						LAPTM4B
						LARP6
						LASP1
						LAT
						LAT2
						LCAT
						LCORL
						LCP1
						LCP2
						LDHA
						LDHB
						LDLRAD3
						LDLRAD4
						LEMD2
						LETM1
						LETMD1
						LFNG
						LGALS1
						LGALS12
						LGALS3
						LGALS3BP
						LGALS9
						LGALS9B
						LGALS9C
						LGMN
						LGR4
						LHFPL2
						LHX2
						LILRA1
						LILRB1
						LILRB4
						LIMA1
						LIMD2
						LIMK1
						LINGO3
						LIPG
						LIX1L
						LMBRD2
						LMLN
						LMNA
						LMNB1
						LMO2
						LMTK2
						LMTK3
						LMX1B
						LNPEP
						LNX1
						LOXL2
						LPAR1
						LPAR4
						LPGAT1
						LPIN1
						LPL
						LPO
						LRATD2
						LRCH4
						LRG1
						LRIF1
						LRIG1
						LRP1
						LRP12
						LRP3
						LRP4
						LRP8
						LRPPRC
						LRRC25
						LRRC27
						LRRC3
						LRRC36
						LRRC37BP1
						LRRC3B
						LRRC42
						LRRC59
						LRRC61
						LRRC8A
						LRRCC1
						LRRFIP1
						LSG1
						LSM10
						LSM14B
						LSS
						LTA4H
						LTB4R
						LTB4R2
						LTBP2
						LTBR
						LTC4S
						LTK
						LTV1
						LY96
						LYG1
						LYL1
						LYN
						LYPLA2
						LYSMD3
						LYSMD4
						LZTFL1
						M1AP
						MACROH2A2
						MAD1L1
						MAD2L1BP
						MAD2L2
						MAEA
						MAF
						MAFF
						MAGED2
						MAGEF1
						MAGI3
						MAML1
						MAN1A1
						MAN2A2
						MAN2C1
						MANBA
						MANBAL
						MANEAL
						MANSC1
						MAP11
						MAP1B
						MAP1LC3A
						MAP1S
						MAP2K3
						MAP2K5
						MAP2K6
						MAP3K11
						MAP3K12
						MAP3K21
						MAP4K1
						MAP4K4
						MAPK11
						MAPK13
						MAPK3
						MAPK6
						MAPKAP1
						MAPKAPK2
						MARCHF6
						MARCHF9
						MARCKS
						MARCKSL1
						MARCO
						MARK2
						MARK3
						MARS1
						MARS2
						MATK
						MB
						MBNL1
						MBOAT7
						MBP
						MBTD1
						MCCC2
						MCHR1
						MCL1
						MCM3
						MCOLN2
						MCOLN3
						MCRIP2
						MCTP1
						MCUB
						MDGA1
						MDH1
						MDH2
						MDM1
						ME2
						MEAK7
						MED12
						MED13L
						MED27
						MED29
						MED9
						MEF2D
						MEGF6
						MEGF8
						MEIOC
						MELTF
						METRN
						METTL21A
						METTL7A
						METTL7B
						METTL9
						MEX3D
						MFAP4
						MFGE8
						MFN2
						MFNG
						MFSD1
						MFSD12
						MFSD14C
						MFSD3
						MGAT1
						MGAT2
						MGAT4A
						MGAT4B
						MGAT5
						MGST1
						MIB1
						MICAL1
						MICAL3
						MICALL2
						MICOS10
						MICOS13
						MIDEAS
						MIEF1
						MIGA2
						MINDY2
						MIPEP
						MIR1915HG
						MIS18BP1
						MITF
						MKKS
						MKNK2
						MLC1
						MLPH
						MLXIPL
						MMACHC
						MMP15
						MMP19
						MMP25
						MMP9
						MNAT1
						MOB3A
						MORC3
						MORF4L2
						MOSPD3
						MPC1
						MPEG1
						MPHOSPH10
						MPHOSPH9
						MPP2
						MPP3
						MPRIP
						MPV17L
						MPV17L2
						MPZL1
						MPZL3
						MR1
						MRAP2
						MRAS
						MRC2
						MREG
						MROH1
						MRPL11
						MRPL12
						MRPL15
						MRPL2
						MRPL21
						MRPL24
						MRPL27
						MRPL33
						MRPL34
						MRPL35
						MRPL36
						MRPL38
						MRPL4
						MRPL41
						MRPL44
						MRPL46
						MRPL47
						MRPS10
						MRPS12
						MRPS16
						MRPS18A
						MRPS2
						MRPS21
						MRPS22
						MRPS25
						MRPS26
						MRPS30
						MRPS33
						MRPS34
						MRPS5
						MRPS6
						MRPS7
						MRPS9
						MRRF
						MRS2
						MS4A14
						MS4A3
						MS4A4A
						MS4A6A
						MS4A7
						MSANTD1
						MSANTD4
						MSL3
						MSMO1
						MSN
						MSRB2
						MST1
						MT2A
						MTARC1
						MTCH2
						MTERF4
						MTF2
						MTFMT
						MTFP1
						MTFR1L
						MTG1
						MTIF2
						MTLN
						MTM1
						MTMR12
						MTMR4
						MTMR7
						MTOR
						MTPAP
						MTRES1
						MTRF1L
						MTRNR2L10
						MTRNR2L4
						MTSS2
						MTURN
						MTUS1
						MTX1
						MTX2
						MUC1
						MUC20
						MUC4
						MUL1
						MVB12A
						MVB12B
						MVD
						MVP
						MX1
						MX2
						MXD1
						MXD3
						MXI1
						MXRA8
						MYADM
						MYB
						MYBBP1A
						MYBPH
						MYCL
						MYH10
						MYH14
						MYH15
						MYL12A
						MYL6
						MYL9
						MYO1B
						MYO1G
						MYO7B
						MYO9A
						MYO9B
						MYOF
						MYOZ1
						MYPOP
						NAA80
						NAAA
						NAB1
						NAB2
						NABP1
						NACC1
						NACC2
						NADK
						NADK2
						NAGLU
						NAIP
						NAMPT
						NANS
						NAP1L5
						NAPSB
						NARS1
						NAT10
						NATD1
						NAV3
						NBEAL1
						NBEAL2
						NBPF1
						NBPF10
[truncated: 1,654 more rows]
